# Supplementary material for: Microbial Diversity in Subarctic Biocrusts from West Iceland following an Elevation Gradient
Source: Microorganisms. 2021 Oct 21;9(11):2195. doi: 10.3390/microorganisms9112195 (PMC8624075; doi:10.3390/microorganisms9112195)
Supplement: Supplementary file 1 [file microorganisms-09-02195-s001.zip]

Archive with 1 entries (1 files):
- microorganisms-1380989-supplementary.pdf
